# Supplementary material for: New Chemical Scaffold with Antimicrobial Activity Identified in a Screening of Industrial Photoactive Compounds
Source: Antibiotics (Basel). 2026 Mar 20;15(3):321. doi: 10.3390/antibiotics15030321 (PMC13024089; doi:10.3390/antibiotics15030321)
Supplement: Supplementary file 1 [file antibiotics-15-00321-s001.zip]

Archive with 6 entries (5 files):
- Supp/
- Supp/.DS_Store
- Supp/20260311_Ezquerra-Aznarez et al_SUPP_Table S1.xlsx
- Supp/20260316_Ezquerra-Aznarez et al_supp.pdf
- Supp/Table S5_Absorbance_relative_to_controls.xlsx
- Supp/Table S6 UV spectra.pdf
