# Supplementary material for: New Chemical Scaffold with Antimicrobial Activity Identified in a Screening of Industrial Photoactive Compounds
Source: Antibiotics (Basel). 2026 Mar 20;15(3):321. doi: 10.3390/antibiotics15030321 (PMC13024089; doi:10.3390/antibiotics15030321)
Supplement: Supplementary file 1 [file antibiotics-15-00321-s001.zip › Supp/Table S5_Absorbance_relative_to_controls.xlsx]

## Sheet: Table S7
Table S5. Absorbance of the compounds used in this study relative to the positive growth control for each strain
Compound	Compound absorbance in Mueller-Hinton II with MTT (580 nm, 50 µM)	% Absorbance of each compound relavive to the untreated control for each strain
		A. baumanii	E. cloacae	K. pneumoniae	P. aeruginosa	S. typhimurium	C. diphteriae	C. glutamicum	E. faecalis	S. aureus	S. epidermidis	S. agalactiae	M. ab. abscessus	M. ab. bolletii	M. ab. massiliense	M. avium	M. smegmatis
01	0.233	5.97436	6.9949	8.13832	5.97436	7.65189	13.8361	9.74895	12.6493	5.97436	7.60941	36.5204	29.9101	9.38759	14.9072	24.1701	7.15602
02	0.047	1.20513	1.41099	1.64163	1.20513	1.54351	2.79097	1.96653	2.55157	1.20513	1.53494	7.36677	6.03338	1.89363	3.00704	4.87552	1.44349
03	1.063	27.2564	31.9123	37.1289	27.2564	34.9097	63.1235	44.477	57.709	27.2564	34.7159	166.614	136.457	42.8284	68.0102	110.27	32.6474
04	0.169	4.33333	5.07355	5.9029	4.33333	5.55008	10.0356	7.07113	9.17481	4.33333	5.51927	26.489	21.6945	6.80902	10.8125	17.5311	5.19042
05	0.493	12.641	14.8004	17.2197	12.641	16.1905	29.2755	20.6276	26.7644	12.641	16.1006	77.2727	63.2863	19.863	31.5419	51.1411	15.1413
06	0.616	15.7949	18.4929	21.5159	15.7949	20.2299	36.5796	25.7741	33.4419	15.7949	20.1176	96.5517	79.0757	24.8187	39.4114	63.9004	18.9189
07	0.104	2.66667	3.12219	3.63255	2.66667	3.41544	6.17577	4.35146	5.64604	2.66667	3.39647	16.3009	13.3504	4.19017	6.65387	10.7884	3.1941
08	0.342	8.76923	10.2672	11.9455	8.76923	11.2315	20.3088	14.3096	18.5668	8.76923	11.1692	53.605	43.9024	13.7792	21.881	35.4772	10.5037
09	-0.036	-0.923077	-1.08076	-1.25742	-0.923077	-1.18227	-2.13777	-1.50628	-1.9544	-0.923077	-1.1757	-5.64263	-4.62131	-1.45044	-2.30326	-3.73444	-1.10565
10	-0.011	-0.282051	-0.330231	-0.384212	-0.282051	-0.361248	-0.653207	-0.460251	-0.597177	-0.282051	-0.359242	-1.72414	-1.41207	-0.443191	-0.703775	-1.14108	-0.337838
11	0.001	0.025641	0.030021	0.0349284	0.025641	0.0328407	0.0593824	0.041841	0.0542888	0.025641	0.0326584	0.15674	0.12837	0.0402901	0.0639795	0.103734	0.0307125
12	0.21	5.38462	6.30441	7.33496	5.38462	6.89655	12.4703	8.78661	11.4007	5.38462	6.85826	32.9154	26.9576	8.46092	13.4357	21.7842	6.44963
13	0.741	19	22.2456	25.8819	19	24.335	44.0024	31.0042	40.228	19	24.1999	116.144	95.122	29.855	47.4088	76.8672	22.758
14	1.124	28.8205	33.7436	39.2595	28.8205	36.913	66.7458	47.0293	61.0206	28.8205	36.708	176.176	144.288	45.2861	71.913	116.598	34.5209
15	0.084	2.15385	2.52177	2.93399	2.15385	2.75862	4.98812	3.51464	4.56026	2.15385	2.74331	13.1661	10.7831	3.38437	5.37428	8.71369	2.57985
16	0.268	6.87179	8.04563	9.36081	6.87179	8.80131	15.9145	11.2134	14.5494	6.87179	8.75245	42.0063	34.4031	10.7977	17.1465	27.8008	8.23096
17	-0.044	-1.12821	-1.32092	-1.53685	-1.12821	-1.44499	-2.61283	-1.841	-2.38871	-1.12821	-1.43697	-6.89655	-5.64827	-1.77276	-2.8151	-4.56432	-1.35135
18	0.01	0.25641	0.30021	0.349284	0.25641	0.328407	0.593824	0.41841	0.542888	0.25641	0.326584	1.5674	1.2837	0.402901	0.639795	1.03734	0.307125
19	0.098	2.51282	2.94206	3.42298	2.51282	3.21839	5.81948	4.10042	5.3203	2.51282	3.20052	15.3605	12.5802	3.94843	6.26999	10.166	3.00983
20	0.147	3.76923	4.41309	5.13447	3.76923	4.82759	8.72922	6.15063	7.98046	3.76923	4.80078	23.0408	18.8703	5.92264	9.40499	15.249	4.51474
21	0.356	9.12821	10.6875	12.4345	9.12821	11.6913	21.1401	14.8954	19.3268	9.12821	11.6264	55.7994	45.6996	14.3433	22.7767	36.9295	10.9337
22	0.692	17.7436	20.7745	24.1705	17.7436	22.7258	41.0926	28.954	37.5679	17.7436	22.5996	108.464	88.8318	27.8807	44.2738	71.7842	21.2531
23	1.392	35.6923	41.7893	48.6203	35.6923	45.7143	82.6603	58.2427	75.57	35.6923	45.4605	218.182	178.691	56.0838	89.0595	144.398	42.7518
24	0.506	12.9744	15.1906	17.6738	12.9744	16.6174	30.0475	21.1715	27.4701	12.9744	16.5251	79.3103	64.9551	20.3868	32.3736	52.4896	15.5405
25	0.172	4.41026	5.16361	6.00768	4.41026	5.6486	10.2138	7.19665	9.33768	4.41026	5.61724	26.9592	22.0796	6.9299	11.0045	17.8423	5.28256
26	0.306	7.84615	9.18643	10.6881	7.84615	10.0493	18.171	12.8033	16.6124	7.84615	9.99347	47.9624	39.2811	12.3288	19.5777	31.7427	9.39803
27	-0.005	-0.128205	-0.150105	-0.174642	-0.128205	-0.164204	-0.296912	-0.209205	-0.271444	-0.128205	-0.163292	-0.783699	-0.641849	-0.20145	-0.319898	-0.518672	-0.153563
28	0.155	3.97436	4.65326	5.4139	3.97436	5.09031	9.20428	6.48536	8.41477	3.97436	5.06205	24.2947	19.8973	6.24496	9.91683	16.0788	4.76044
29	0.014	0.358974	0.420294	0.488998	0.358974	0.45977	0.831354	0.585774	0.760043	0.358974	0.457218	2.19436	1.79718	0.564061	0.895713	1.45228	0.429975
30	0.062	1.58974	1.8613	2.16556	1.58974	2.03612	3.68171	2.59414	3.36591	1.58974	2.02482	9.71787	7.95892	2.49799	3.96673	6.43154	1.90418
31	0.092	2.35897	2.76193	3.21341	2.35897	3.02135	5.46318	3.84937	4.99457	2.35897	3.00457	14.4201	11.81	3.70669	5.88612	9.54357	2.82555
32	0.047	1.20513	1.41099	1.64163	1.20513	1.54351	2.79097	1.96653	2.55157	1.20513	1.53494	7.36677	6.03338	1.89363	3.00704	4.87552	1.44349
33	0.06	1.53846	1.80126	2.0957	1.53846	1.97044	3.56295	2.51046	3.25733	1.53846	1.9595	9.40439	7.70218	2.41741	3.83877	6.22407	1.84275
34	0.012	0.307692	0.360252	0.419141	0.307692	0.394089	0.712589	0.502092	0.651466	0.307692	0.391901	1.88088	1.54044	0.483481	0.767754	1.24481	0.36855
35	0.051	1.30769	1.53107	1.78135	1.30769	1.67488	3.0285	2.13389	2.76873	1.30769	1.66558	7.99373	6.54685	2.05479	3.26296	5.29046	1.56634
36	0.194	4.97436	5.82408	6.77611	4.97436	6.3711	11.5202	8.11715	10.532	4.97436	6.33573	30.4075	24.9037	7.81628	12.412	20.1245	5.95823
37	0.776	19.8974	23.2963	27.1044	19.8974	25.4844	46.0808	32.4686	42.1281	19.8974	25.3429	121.63	99.6149	31.2651	49.6481	80.4979	23.8329
38	0.785	20.1282	23.5665	27.4188	20.1282	25.78	46.6152	32.8452	42.6167	20.1282	25.6368	123.041	100.77	31.6277	50.2239	81.4315	24.1093
39	0.122	3.12821	3.66256	4.26126	3.12821	4.00657	7.24466	5.1046	6.62324	3.12821	3.98432	19.1223	15.6611	4.91539	7.8055	12.6556	3.74693
40	1.386	35.5385	41.6091	48.4108	35.5385	45.5172	82.304	57.9916	75.2443	35.5385	45.2645	217.241	177.92	55.8421	88.6756	143.776	42.5676
41	2.343	60.0769	70.3392	81.8372	60.0769	76.9458	139.133	98.0335	127.199	60.0769	76.5186	367.241	300.77	94.3997	149.904	243.05	71.9595
42	0.004	0.102564	0.120084	0.139714	0.102564	0.131363	0.23753	0.167364	0.217155	0.102564	0.130634	0.626959	0.513479	0.16116	0.255918	0.414938	0.12285
43	0.332	8.51282	9.96698	11.5962	8.51282	10.9031	19.715	13.8912	18.0239	8.51282	10.8426	52.0376	42.6187	13.3763	21.2412	34.4398	10.1966
44	0.836	21.4359	25.0976	29.2001	21.4359	27.4548	49.6437	34.9791	45.3855	21.4359	27.3024	131.034	107.317	33.6825	53.4869	86.722	25.6757
45	0.095	2.4359	2.852	3.3182	2.4359	3.11987	5.64133	3.9749	5.15744	2.4359	3.10255	14.8903	12.1951	3.82756	6.07806	9.85477	2.91769
46	0.285	7.30769	8.55599	9.95459	7.30769	9.35961	16.924	11.9247	15.4723	7.30769	9.30764	44.6708	36.5854	11.4827	18.2342	29.5643	8.75307
47	0.304	7.79487	9.12639	10.6182	7.79487	9.98358	18.0523	12.7197	16.5038	7.79487	9.92815	47.6489	39.0244	12.2482	19.4498	31.5353	9.33661
Positive growth control		3.9	3.331	2.863	3.9	3.045	1.684	2.39	1.842	3.9	3.062	0.638	0.779	2.482	1.563	0.964	3.256
